# Supplementary material for: Allelic Diversity, Structural Analysis, and Genome-Wide Association Study (GWAS) for Yield and Related Traits Using Unexplored Common Bean (Phaseolus vulgaris L.) Germplasm From Western Himalayas
Source: Front Genet. 2021 Jan 28;11:609603. doi: 10.3389/fgene.2020.609603 (PMC7876396; doi:10.3389/fgene.2020.609603)
Supplement: Supplementary file 1 [file Table_1.XLSX]

## Sheet: Sheet1
ESM table 1: List of 96 genotypes and their assigments to different sub-populations (during structural analyssis) and clusters (during traditional clustering).
S. No	Genotype	Probability in	Probability in
		Sub-population I	Sub-population II	Final	Pedigree	Cluster
1	EC-2822	1	0	S	EXOTIC	1a.1
2	EC-13096	0	1	T	EXOTIC	IIA
3	EC-18608	1	0	S	EXOTIC	1a.1
4	EC-18609	1	0	S	EXOTIC	1B
5	EC-18887	0	1	T	EXOTIC	IIA
6	EC-21753	1	0	S	EXOTIC	1B
7	EC-21754	1	0	S	EXOTIC	1B
8	EC-24955	1	0	S	EXOTIC	1a.1
9	EC-121013	0	1	T	EXOTIC	IIA
10	EC-100098	1	0	S	EXOTIC	1B
11	WB-920	1	0	S	HADIPORA	1A.2
12	WB-923	0	1	T	TUJAR	IIA
13	EC-271515	1	0	S	EXOTIC	1a.1
14	EC-271522	1	0	T	EXOTIC	IIB
15	EC-271535	1	0	S	EXOTIC	IIB
16	EC-271536	1	0	S	EXOTIC	1B
17	EC-284243	1	0	S	EXOTIC	1B
18	WB-1137	0	1	T	PATTAN	IIA
19	EC-285578	1	0	S	EXOTIC	1B
20	EC-385256	1	0	S	EXOTIC	1A.2
21	EC-18896	1	0	S	EXOTIC	1B
22	EC-271520	0	1	T	EXOTIC	IIA
23	WB-1184	0	1	T	LOGRIPORA	IIA
24	EC-283181	0	1	T	EXOTIC	IIA
25	EC-398494	1	0	S	EXOTIC	IIB
26	WB-1186	0	1	T	LOGRIPORA	IIA
27	WB-1300	0	1	T	Unknown-local	IIA
28	IC-326549	1	0	S	Rajouri	1A.2
29	IC-326630	1	0	S	Srinagar	1B
30	IC-339646	0	1	T	Pulwama	IIA
31	IC-339651	1	0	S	Pulwama	1B
32	WB-1308	1	0	S	Unknown-local	1A.2
33	WB-1645	0	1	S	Bhaderwah	1A.2
34	IC-381600	0	1	T	Anantnag	IIA
35	IC-370764	0	1	T	miss -local	IIA
36	IC-372701	0	1	T	miss -local	IIA
37	IC-372734	0	1	T	miss -local	IIA
38	IC-382209	1	0	S	miss -local	1B
39	PBG-06	1	0	S	Proper Budgam	1B
40	PBG-26	1	0	S	Khangund Pulwama	1A.2
41	PBG-36	1	0	S	Chardipora Budgam	1B
42	PBG-348	1	0	S	Varanasi	1A.2
43	PBG-121	0	1	T	Chadura budgam	IIA
44	PBG-159	1	0	S	khansahab budgam	1B
45	PBG-501	1	0	S	koil pulwama	1a.1
46	WB-1187	0	1	T	LOGRIPORA	IIA
47	WB-1199	0	1	T	MACHILL	1A.2
48	PBG-375	1	0	S	EXOTIC	1B
49	PBG-520	0	1	T	pahoo pulwama	IIA
50	PBG-526	1	0	S	pahoo pulwama	1A.2
51	PBG-527	0	1	S	pahoo pulwama	1A.2
52	WB-1246	0	1	S	LANGATE	1A.2
53	PBG-565	1	0	S	handwara kupwara	1A.2
54	PBG-578	1	0	S	handwara kupwara	1A.2
55	PBG-581	1	0	S	handwara kupwara	1A.2
56	Local-2	1	0	S	Doda	1A.2
57	WB-429	0	1	T	Russia-EXOTIC	IIA
58	WB-934	0	1	T	USA-EXOTIC	IIA
59	WB-947	1	0	T	Turkey-EXOTIC	IIB
60	WB-951	0	1	T	Turkey-EXOTIC	IIA
61	WB-956	0	1	T	Syria-EXOTIC	IIA
62	WB-969	0	1	T	UKRAINE-EXOTIC	IIA
63	WB-970	0	1	T	UKRAINE-EXOTIC	IIA
64	WB-330	1	0	T	ARIN BANDIPORA	IIB
65	WB-333	1	0	S	SOPORE	1A.2
66	WB-341	1	0	S	IRAN-EXOTIC	1A.2
67	WB-360	1	0	S	TURKEY-EXOTIC	1a.1
68	WB-371	1	0	S	UNKNOWN -EXOTIC	1a.1
69	WB-373	0	1	T	UNKNOWN -EXOTIC	IIB
70	WB-409	1	0	S	TURKEY-EXOTIC	1A.2
71	WB-413	1	0	T	UNKNOWN -EXOTIC	IIA
72	WB-416	1	0	S	IRAN-EXOTIC	1a.1
73	WB-418	1	0	S	IRAN-EXOTIC	1A.2
74	WB-419	0	1	S	RUSSIA-EXOTIC	1B
75	WB-463	0	1	T	PORTUGAL-EXOTIC	IIA
76	WB-469	0	1	T	NORWAY-EXOTIC	IIA
77	WB-473	0	1	T	DENMARK-EXOTIC	IIA
78	WB-493	0	1	T	SWEDEN-EXOTIC	IIB
79	WB-569	0	1	T	GANDERBAL	IIA
80	WB-634	0	1	T	KUPWARA	IIA
81	WB-668	1	0	T	PAZALPORA BANDIPORA	IIB
82	WB-650	0	1	T	KRALPORA BANDIPORA	IIA
83	WB-665	0	1	T	ACHHORA GUREZ	IIA
84	WB-754	0	1	T	SHAHGUND	IIA
85	WB-792	0	1	T	HAJIN	IIA
86	WB-812	1	0	T	WARPORA	IIA
87	WB-832	0	1	T	CHAK DARA	IIA
88	WB-846	0	1	T	TAILBAL	IIA
89	WB-1009	1	0	S	DANGERPORA	1A.2
90	WB-1128	0	1	T	PULWAMA	IIA
91	WB-1131	0	1	T	PULWAMA	IIA
92	WB-1151	1	0	T	LOGRIPORA	IIA
93	WB-1189	0	1	T	LOGRIPORA	IIA
94	WB-885	0	1	T	WATLAB	IIA
95	WB-1255	0	1	T	DANGERPORA	IIA
96	WB-1306	0	1	T	DANGERPORA	IIA
