# Supplementary material for: Allelic Diversity, Structural Analysis, and Genome-Wide Association Study (GWAS) for Yield and Related Traits Using Unexplored Common Bean (Phaseolus vulgaris L.) Germplasm From Western Himalayas
Source: Front Genet. 2021 Jan 28;11:609603. doi: 10.3389/fgene.2020.609603 (PMC7876396; doi:10.3389/fgene.2020.609603)
Supplement: Supplementary file 2 [file Table_2.XLSX]

## Sheet: Sheet1
ESM Table 2: List of 91 SSR markers and genetic/allelic diversity detected by them on 96 common bean genotypes
S.No.	Marker	No.of alleles	Obs. Heterozygosity	expected heterozygosity	N	Na	Ne	I	Ho	He	UHe	F
1	BM114	8	0	0.835744	88	8	6.08805	1.91164	0	0.835744	0.840519	1
2	BM152	10	0	0.881076	96	10	8.40876	2.19646	0	0.881076	0.885689	1
3	BM185	7	0	0.767361	96	7	4.29851	1.61236	0	0.767361	0.771379	1
4	BM205	6	0	0.826166	94	6	5.7526	1.76784	0	0.826166	0.830584	1
5	PVBR45	10	0	0.845052	96	10	6.45378	2.01542	0	0.845052	0.849476	1
6	BM53	5	0	0.730072	81	5	3.70469	1.4206	0	0.730072	0.734606	1
7	PVBR113	6	0	0.782315	86	6	4.59379	1.62791	0	0.782315	0.78689	1
8	BM210	7	0	0.846881	92	7	6.53086	1.90945	0	0.846881	0.851509	1
9	BM156	6	0	0.784137	93	6	4.63257	1.60841	0	0.784137	0.788375	1
10	BM211	8	0	0.848582	79	8	6.60423	1.975	0	0.848582	0.853987	1
11	BMd33	6	0	0.799696	96	6	4.99242	1.68316	0	0.799696	0.803883	1
12	BMd19	9	0	0.857639	96	9	7.02439	2.05346	0	0.857639	0.862129	1
13	BM212	7	0	0.847202	95	7	6.5446	1.91012	0	0.847202	0.851685	1
14	BMd12	8	0	0.800331	92	8	5.00828	1.75584	0	0.800331	0.804704	1
15	PVag001	8	0	0.807313	95	8	5.18976	1.83132	0	0.807313	0.811585	1
16	BM201	7	0	0.812261	87	7	5.32653	1.77944	0	0.812261	0.816956	1
17	PVBR243	10	0	0.857856	96	10	7.03511	2.05047	0	0.857856	0.862347	1
18	PVBR269	10	0	0.885802	72	10	8.75676	2.2266	0	0.885802	0.891997	1
19	BM151	9	0	0.86892	95	9	7.62891	2.10391	0	0.86892	0.873517	1
20	BM183	13	0	0.895802	90	13	9.59716	2.38203	0	0.895802	0.900807	1
21	BM137	16	0	0.902145	85	16	10.2192	2.47548	0	0.902145	0.907483	1
22	PVatcc001	13	0	0.894183	95	13	9.45026	2.39662	0	0.894183	0.898914	1
23	PVBR83	15	0	0.856337	96	15	6.96073	2.17436	0	0.856337	0.86082	1
24	PVBR101	12	0	0.876953	96	12	8.12698	2.23573	0	0.876953	0.881545	1
25	PVBR109	12	0	0.876736	96	12	8.11268	2.28292	0	0.876736	0.881326	1
26	PVBR128	9	0	0.823712	95	9	5.67253	1.95794	0	0.823712	0.82807	1
27	PVBR131	7	0	0.811762	67	7	5.31243	1.75335	0	0.811762	0.817866	1
28	PVBR163	8	0	0.857301	85	8	7.00776	2.00036	0	0.857301	0.862374	1
29	PVBR167	8	0	0.796967	94	8	4.92531	1.76497	0	0.796967	0.801229	1
30	PVBR191	11	0	0.88151	96	11	8.43956	2.25873	0	0.88151	0.886126	1
31	PVBR251	7	0	0.844291	85	7	6.42222	1.90202	0	0.844291	0.849286	1
32	PVBR94	10	0	0.844618	96	10	6.43575	2.03094	0	0.844618	0.84904	1
33	PVBR112	7	0	0.815817	93	7	5.42938	1.81817	0	0.815817	0.820227	1
34	BM140	8	0	0.825042	95	8	5.71564	1.91095	0	0.825042	0.829407	1
35	BM143	8	0	0.832235	93	8	5.96072	1.90011	0	0.832235	0.836734	1
36	BM150	5	0	0.765	80	5	4.25532	1.52178	0	0.765	0.769811	1
37	BM154	7	0	0.816536	79	7	5.45066	1.8101	0	0.816536	0.821737	1
38	BM157	6	0	0.755309	90	6	4.08678	1.53724	0	0.755309	0.759528	1
39	BMd01	3	0	0.406664	92	3	1.68538	0.660734	0	0.406664	0.408886	1
40	BMd15	3	0	0.636487	94	3	2.75093	1.04879	0	0.636487	0.639891	1
41	BMd18	3	0	0.641036	87	3	2.78579	1.05747	0	0.641036	0.644741	1
42	BMd20	4	0	0.673604	93	4	3.06376	1.18468	0	0.673604	0.677245	1
43	BMd37	5	0	0.720703	96	5	3.58042	1.38556	0	0.720703	0.724476	1
44	BMd45	5	0	0.762153	96	5	4.20438	1.49776	0	0.762153	0.766143	1
45	BMd47	5	0	0.745877	96	5	3.9351	1.48992	0	0.745877	0.749782	1
46	GATS91	5	0	0.734848	95	5	3.77142	1.44439	0	0.734848	0.738736	1
47	PVag004	5	0	0.723324	95	5	3.61434	1.41715	0	0.723324	0.727151	1
48	PVat004	5	0	0.750217	96	5	4.00348	1.49261	0	0.750217	0.754145	1
49	PVgaat001	5	0	0.745485	95	5	3.92904	1.46524	0	0.745485	0.749429	1
50	BM138	6	0.0344828	0.586669	87	6	2.41937	1.17311	0.0344828	0.586669	0.59006	0.941223
51	BM141	8	0	0.802436	79	8	5.06164	1.78873	0	0.802436	0.807547	1
52	BM164	11	0.0978261	0.689331	92	11	3.21886	1.54689	0.0978261	0.689331	0.693098	0.858086
53	BM170	7	0.0111111	0.705741	90	7	3.39836	1.45393	0.0111111	0.705741	0.709683	0.984256
54	BM172	9	0.021978	0.679145	91	9	3.11667	1.50949	0.021978	0.679145	0.682897	0.967639
55	BM184	5	0.0120482	0.717738	83	5	3.54281	1.3639	0.0120482	0.717738	0.722088	0.983214
56	BM199	7	0.644737	0.505627	76	7	2.02276	1.05419	0.644737	0.505627	0.508975	-0.275124
57	BM200	19	0.0120482	0.874655	83	19	7.978	2.45754	0.0120482	0.874655	0.879956	0.986225
58	BMd42	5	0.0126582	0.732174	79	5	3.73377	1.43149	0.0126582	0.732174	0.736838	0.982711
59	PVat007	14	0.0277778	0.88966	72	14	9.06294	2.38484	0.0277778	0.88966	0.895882	0.968777
60	BM160	9	0.0315789	0.792853	95	9	4.82749	1.76241	0.0315789	0.792853	0.797048	0.96017
61	BM165	6	0	0.692168	94	6	3.24853	1.38151	0	0.692168	0.69587	1
62	BM187	21	0.0104167	0.922906	96	21	12.9711	2.73538	0.0104167	0.922906	0.927738	0.988713
63	BM188	7	0.252874	0.822434	87	7	5.6317	1.79729	0.252874	0.822434	0.827188	0.69253
64	BMb96	4	0	0.497284	94	4	1.98919	0.917087	0	0.497284	0.499943	1
65	BMd10	3	0.0520833	0.511013	96	3	2.04505	0.770577	0.0520833	0.511013	0.513689	0.898078
66	BMd17	3	0.0208333	0.619141	96	3	2.62564	1.01766	0.0208333	0.619141	0.622382	0.966351
67	BMd28	4	0.610526	0.653075	95	4	2.88247	1.11309	0.610526	0.653075	0.65653	0.065151
68	BMd41	5	0.0210526	0.653352	95	5	2.88477	1.18314	0.0210526	0.653352	0.656809	0.967777
69	GATS54	2	0	0.317491	96	2	1.46518	0.497501	0	0.317491	0.319154	1
70	PVctt001	6	0.0729167	0.680827	96	6	3.1331	1.32528	0.0729167	0.680827	0.684391	0.8929
71	Pvest006	6	0	0.745079	91	6	3.92279	1.46377	0	0.745079	0.749196	1
72	BM167	3	0	0.356481	72	3	1.55396	0.613433	0	0.356481	0.358974	1
73	BMd02	3	0.0125	0.515547	80	3	2.06418	0.795774	0.0125	0.515547	0.518789	0.975754
74	Pvest030	5	0.0114943	0.764632	87	5	4.24867	1.51341	0.0114943	0.764632	0.769052	0.984968
75	BMd25	5	0.895833	0.747993	96	5	3.96814	1.41486	0.895833	0.747993	0.751909	-0.19765
76	BMd44	1	0	0	96	1	1	0	0	0	0	#N/A
77	Pvest137	20	0.038961	0.770872	77	20	4.36437	2.18678	0.038961	0.770872	0.77591	0.949458
78	Pvest042	6	0	0.504253	92	6	2.01716	1.06937	0	0.504253	0.507009	1
79	Pvest072	16	0.0416667	0.858453	96	16	7.06478	2.29874	0.0416667	0.858453	0.862947	0.951463
80	Pvest017	8	0.0106383	0.794986	94	8	4.87773	1.73246	0.0106383	0.794986	0.799238	0.986618
81	Pvest258	6	0.12987	0.318519	77	6	1.46739	0.693667	0.12987	0.318519	0.320601	0.592269
82	Pvm001	3	0.0212766	0.575826	94	3	2.35752	0.968403	0.0212766	0.575826	0.578905	0.96305
83	Bmr205	2	0.0208333	0.498047	96	2	1.99222	0.691193	0.0208333	0.498047	0.500654	0.95817
84	Pvm021	17	0.0645161	0.869407	93	17	7.65737	2.38659	0.0645161	0.869407	0.874106	0.925793
85	BMR244	11	0.0595238	0.782526	84	11	4.59824	1.76928	0.0595238	0.782526	0.787211	0.923934
86	BMR037	9	0.0348837	0.789819	86	9	4.7578	1.74956	0.0348837	0.789819	0.794438	0.955833
87	BM161	3	0.0416667	0.502604	96	3	2.01047	0.761908	0.0416667	0.502604	0.505236	0.917098
88	Pvest008	7	0.0416667	0.709635	96	7	3.44395	1.48308	0.0416667	0.709635	0.713351	0.941284
89	BMR269	4	0.0104167	0.719998	96	4	3.5714	1.32723	0.0104167	0.719998	0.723767	0.985532
90	BMR048	7	0.145833	0.622396	96	7	2.64828	1.31512	0.145833	0.622396	0.625654	0.76569
91	BM160	11	0.0625	0.824978	96	11	5.71358	1.99477	0.0625	0.824978	0.829298	0.92424
	Total	691	3.59103	66.8148
	Average	7.59341	0.0394619	0.734229	90.4286	7.59341	4.85757	1.6109	0.0394619	0.734229	0.738338	0.937024
	Range	One to 21	zero to 0.89	zero to 0.92
