# Supplementary material for: Allelic Diversity, Structural Analysis, and Genome-Wide Association Study (GWAS) for Yield and Related Traits Using Unexplored Common Bean (Phaseolus vulgaris L.) Germplasm From Western Himalayas
Source: Front Genet. 2021 Jan 28;11:609603. doi: 10.3389/fgene.2020.609603 (PMC7876396; doi:10.3389/fgene.2020.609603)
Supplement: Supplementary file 3 [file Table_3.XLSX]

## Sheet: Sheet1
ESM Table 3: Summary of 91 SSR markers used during the present study. The table shows chromosome number of each SSR marker and their nature (genic vs genomics)
S.No.	Primer	Chromosome number	Random marker	genic marker	Trait associated	Reference
1	BMd45	1	√
2	BM157	1	√
3	PVBR163	1	√
4	BM53	1	√
5	BM200	1	√
6	BMd10	1	√
7	BMr205	1		√	Anthracnose resistance genes Co-1, Co-w, and Co-x and the rust R-gene Ur-9	Garzon & blair 2014
8	PVBR 251	2	√
9	BM152	2	√
10	GATS91	2	√
11	BM143	2		√	Days to flowering,Days to Maturity, Empty Pod %, Pods per Plant and Seed Per plant	Galeano et al 2012
12	BM156	2	√
13	BMd47	2		√	Seeds per plant, yield	Blair 2003; Galeano et al 2012
14	BMd18	2		√	Chalcone synthase	Blair 2003
15	BM164	2	√
16	BMd17	2		√	yield	Blair 2003; Galeano et al 2012
17	BM167	2	√
18	BMd02	2		√	Phaseolin G-box binding protein	Blair 2003
19	PVEST006	2		√	EST-SSR	Garcia et al 2011
20	PVEST008	2		√	Zinc finger, LSD1-type	Garcia et al 2011
21	PVEST030	2		√	EST-SSR	Garcia et al 2011
22	PVBR 83	3	√
23	PVBR 45	3	√
24	BMd01	3		√	Ypr10	Blair 2003
25	GATS54	3	√
26	PVEST042	3		√	Plastid 3-keto-acyl-ACP synthase II-B	Garcia et al 2011
27	BM172	3	√
28	BM140	4	√
29	PVag004	4		√	SSR; Phytohemagglutinin pseudogene (PVPDLEC1)	Yu et al. 2000b
30	PVgaat001	4		√	Small subunit of ribulose 1,5-bisphosphate carboxylase/oxygenase; rubisco (PVSS15BCO); linked at 13cM to angular leaf spot (ALS) Phg^G10909A	Yu et al. 2000b; Mahuku et al. 2010
31	BMd15	4		√	Phytohemagglutinin (PHA-E)	Blair 2003
32	PVBR 167	4	√
33	PVBR 269	4	√
34	PVctt001	4		√	Kinase-1 (PHVPVPK)	Yu et al. 2000b
35	BM199	4	√
36	BM161	4	√
37	BMr37	4		√	Anthracnose and BGYMV(bean golden yellow mosaic virus)	Garzon & blair 2014
38	PVEST258	4		√	EST-SSR	Garcia et al 2011
39	BMr48	4		√	Anthracnose and BGYMV(bean golden yellow mosaic virus)	Garzon & blair 2014
40	PVBR 109	5	√
41	PVBR 131	5	√
42	BMd20	5		√	SSR; Phaseolus vulgaris gene for endochitinase	Blair 2003
43	BMd28	5	√
44	PVEST137	5		√	EST-SSR	Garcia et al 2011
45	BM138	5	√
46	BMd37	6	√
47	PVat004	6		√	SSR; Promoter region of gln-delta gene for plastid-located glutamine synthetase (PVGLND3)	Yu et al. 2000b
48	BMd12	6	√
49	PVBR 113	6	√
50	BM137	6	√
51	BM187	6	√
52	PVEST072	6		√	EST-SSR, Ferric reductase-like transmembrane component	Garcia et al 2011
53	BM170	6	√
54	BM183	7	√
55	BM150	7	√
56	BM210	7	√
57	BM201	7	√
58	PVatcc001	7		√	SSR; Beta-phaseolin (PHVBCSP)	Yu et al. 2000b
59	BM185	7	√
60	BM160	7	√
61	BMc294	7	√
62	BM151	8	√
63	BM211	8	√
64	PvM001	8		√	Iron storage gene, EST-SSR	Hanai et al 2010; perseguini et al 2015
65	BM165	8	√
66	BMd25	8		√	SSR; Phaseolus vulgaris eukaryotic initiation factor 5 (eIF-5) gene, complete cds	Blair 2003
67	BMd44	8		√	STS; Bng125/F common bean genomic clone Phaseolus vulgaris genomic clone pSTS; Bng 125, DNA sequence	Blair 2003
68	BMr244	8		√	Anthracnose resistance, Phg-2 (angular leaf spot) and Ur-13 (rust) resistance gene	Garzon & blair 2014
69	BMr269	8		√	Anthracnose resistance, Phg-2 (angular leaf spot) and Ur-13 (rust) resistance gene	Garzon & blair 2014
70	PVBR 94	9	√
71	BM154	9	√
72	BM212	9	√
73	PVBR243	9	√
74	BM114	9	√
75	BM188	9	√
76	BM141	9	√
77	PVat007	9		√	SSR; NADP-dependent malic enzyme (PVME1G)	Yu et al. 2000b
78	PVBR 112	10	√
79	PVBR 128	10	√
80	BMd42	10	√
81	PVEST017	10		√	EST-SSR	Garcia et al 2011
82	BMb96	10	√
83	PVBR 101	11	√
84	PVBR 191	11
			√
85	PVag001	11		√	SSR; Pathogenesis-related protein 3 (PHVPVPR3A)	Yu et al. 2000b
86	BMd33	11	√
87	BM205	11	√
88	BMd19	11	√
89	BM184	11	√
90	BMd41	11	√
91	PvM021	-		√	EST-SSR	Perseguini et al 2015
